# Supplementary material for: Spatial Transcriptomics Identifies Expression Signatures Specific to Lacrimal Gland Adenoid Cystic Carcinoma Cells
Source: Cancers (Basel). 2023 Jun 16;15(12):3211. doi: 10.3390/cancers15123211 (PMC10296284; doi:10.3390/cancers15123211)
Supplement: Supplementary file 1 [file cancers-15-03211-s001.zip]

Archive with 1 entries (1 files):
- cancers-2440348-supplementary.pdf
